# Supplementary material for: Single-cell and bulk RNA sequencing analysis of B cell marker genes in TNBC TME landscape and immunotherapy
Source: Front Immunol. 2023 Dec 4;14:1245514. doi: 10.3389/fimmu.2023.1245514 (PMC10725955; doi:10.3389/fimmu.2023.1245514)
Supplement: Supplementary file 1 [file Table_1.xlsx]

## Sheet: Sheet1
B cell marker genes
IGHG3
IGHM
IGHG1
JCHAIN
IGHGP
IGHG4
IGHG2
MZB1
IGLL5
FKBP11
DERL3
CD79A
IGLC7
IGKV4-1
PIM2
IGLL1
IGLC6
TNFRSF17
MEF2C
FCRL5
IGLV6-57
IGLV3-1
CD79B
CD38
FAM30A
POU2AF1
TENT5C
AC012236.1
LINC01480
JSRP1
PNOC
ZBP1
IGLC3
MS4A1
IGLC2
IGHA1
ITM2C
SLAMF7
IGKC
BANK1
CD27
HERPUD1
VPREB3
CPNE5
SEL1L3
RNASE6
CYBA
CYTIP
XBP1
SSR4
EAF2
NCF1
CPEB4
FKBP2
RGS1
POU2F2
CD74
EVI2B
IRF7
TXNDC11
GYPC
SEL1L
PLAC8
DNAJB9
ANKRD28
CCND2
TNFRSF13C
LY96
MIR155HG
TXNDC15
IRF8
LSP1
SPCS3
SEC11C
UBE2J1
MALAT1
CD37
SPCS1
ISG15
AC007952.4
HLA-DQA1
HSPA6
HSPA1B
ISG20
SELENOK
PLPP5
PHPT1
GPR183
RABAC1
SELL
HLA-DPA1
HSP90B1
MANF
BASP1
PRDX4
CITED2
AC245014.3
HLA-DPB1
MYDGF
TCF4
RGS2
SDF2L1
YPEL5
CXCR4
GZMB
LAPTM5
FOSB
SPCS2
HIST1H2BG
LTB
AC103591.3
BIRC3
HLA-DQB1
CCDC50
HSPH1
HSPA1A
